# Supplementary material for: Lewis-Acid-Catalyzed (3+2) Annulation of 2-Indolylmethanols with Propargylic Alcohols to Access Cyclopenta[b]indoles
Source: Molecules. 2024 Mar 12;29(6):1251. doi: 10.3390/molecules29061251 (PMC10974089; doi:10.3390/molecules29061251)
Supplement: Supplementary file 1 [file molecules-29-01251-s001.zip]

Archive with 1 entries (1 files):
- molecules-2875189-supplementary.pdf
